# Supplementary material for: New Insights on Molecular Autopsy in Sudden Death: A Systematic Review
Source: Diagnostics (Basel). 2024 May 30;14(11):1151. doi: 10.3390/diagnostics14111151 (PMC11171636; doi:10.3390/diagnostics14111151)
Supplement: Supplementary file 1 [file diagnostics-14-01151-s001.zip]

Archive with 2 entries (2 files):
- Table S1.pdf
- Table S2-PRISMA Checklist.pdf
